# Supplementary material for: Ornate, large, extremophilic (OLE) RNA forms a kink turn necessary for OapC protein recognition and RNA function
Source: J Biol Chem. 2022 Nov 3;298(12):102674. doi: 10.1016/j.jbc.2022.102674 (PMC9723947; doi:10.1016/j.jbc.2022.102674)
Supplement: Supplemental File 1 [file mmc2.xlsx]

## Sheet: Contents
Supplemental File 1
Lyon, S.E., Harris, K.A., Odzer, N.B., Wilkins, S.G. and Breaker, R.R. OLE RNA forms a kink turn necessary for OapC protein recognition and RNA function. J. Biol. Chem.
For correspondence: Ronald R. Breaker: ronald.breaker@yale.edu, +1 (203) 432-9389.
This file contains MS data from top protein hits reported in Table S1 and Table S2. All of the additional raw data are available upon request.
This data was generated by exporting a complete report of all protein hits using Scaffold5 (Proteome software).
The columns include information on number of spectra associated with a protein hit, probability of protein identification, peptide identity, peptide identity probablility, MASCOT statistics, and measured vs predicted peptide mass.
Low stringency (LS) experiments were performed in six biological replicates with two separate noncomplementary capture oligonucleotide controls (Scramble and Poly(T)). In these experiments, beads were washed three times.
High stringency (HS) experiments were performed in three biological replicates with a 'Beads only' control. In these experiments, beads were washed nine times.

## Sheet: LS Replicate 1
Sample	Protein name	Protein identification probability	Number of unique peptides	Number of unique spectra	Number of total spectra	Peptide sequence	Peptide identification probability	Mascot Ion score	Mascot Identity score	Mascot Delta Ion score	Modifications identified by spectrum	Actual peptide mass (AMU)	Spectrum charge	Actual minus calculated peptide mass (AMU)	Actual minus calculated peptide mass (PPM)
OLE 1	OapB	1	4	5	10	FVYIADGDK	0.997	39.3	25	39.3		1026.5	2	0.0026	2.5
						FVYIADGDK	0.997	45.5	25	45.5		1026.5	2	-0.00093	-0.91
						HSFEETGK	0.99	36.4	25	36.4		933.42	2	0.0018	2
						LIDHISPEVR	0.958	13.3	25	13.3		1177.64	3	-0.00096	-0.82
						LIDHISPEVR	0.96	14.4	25	14.4		1177.64	3	-0.00096	-0.82
						LIDHISPEVR	0.972	14.3	25	14.3		1177.65	3	-0.00014	-0.12
						LIDHISPEVR	0.98	16.6	25	16.6		1177.64	3	-0.00087	-0.74
						SDSGPSPEIGQIVK	0.96	17.8	25	17.8		1412.71	2	-0.0023	-1.7
						SDSGPSPEIGQIVK	0.997	22	25	22		1412.71	3	-0.0018	-1.2
						SDSGPSPEIGQIVK	0.997	73.4	25	73.4		1412.72	2	0.00021	0.15
	YbxF/OapC	1	4	6	11	QIPIIYVDSMK	0.952	16	25	16	Oxidation (+16)	1321.69	2	-0.0022	-1.6
						QIPIIYVDSMK	0.997	39	25	39		1305.7	2	-0.0031	-2.4
						QIPIIYVDSMK	0.997	51.5	25	51.5	Oxidation (+16)	1321.69	2	-0.00071	-0.54
						QIPIIYVDSMKK	0.994	19.5	25	19.5	Oxidation (+16)	1449.79	3	-0.00069	-0.48
						VEAMASVK	0.99	22.3	25	20		833.43	2	0.00098	1.2
						VEAMASVK	0.99	30.7	25	19.3	Oxidation (+16)	849.43	2	0.0014	1.7
						VSQATDLVIGTK	0.957	17.9	25	17		1230.69	2	0.0036	2.9
						VSQATDLVIGTK	0.997	38.8	25	38.8		1230.69	2	0.003	2.4
						VSQATDLVIGTK	0.997	64	25	64		1230.68	2	0.0027	2.2
						VSQATDLVIGTK	0.997	75.8	25	75.8		1230.68	2	5.5e-05	0.044
						VSQATDLVIGTK	0.997	76.8	25	76.8		1230.68	2	0.0012	0.94
	BH0531	1	5	5	6	ELTGGMDEVK	0.984	18.9	25	18.9	Oxidation (+16)	1093.5	2	0.00078	0.71
						FGSPAVPYVK	0.997	36.1	25	36.1		1063.57	2	-0.00084	-0.79
						LAIVDETGK	0.988	19.9	25	19.9		944.52	2	0.0025	2.6
						LIEPSIER	0.99	25.1	25	25.1		955.53	2	0.00073	0.77
						LIEPSIER	0.99	28	25	28		955.54	2	0.001	1.1
						VVLGLDPAYR	0.997	28.2	25	28.2		1101.62	2	-0.00023	-0.21
	BH3508	1	4	4	5	DYSVPQNR	0.99	20.2	25	17.4		977.46	2	0.0013	1.3
						DYSVPQNR	0.99	24.9	25	24.9		977.46	2	-0.00021	-0.22
						FGENGVTR	0.99	43	25	34.7		878.42	2	-0.002	-2.2
						LAEAVAEK	0.99	42	25	16.3		829.45	2	-0.00031	-0.38
						QIGNAVPVK	0.997	26.3	25	26.2		924.54	2	0.0014	1.5
	Efp	1	2	2	2	MISVNDFK	0.952	17.5	25	17.5	Oxidation (+16)	968.46	2	-0.0026	-2.7
						SGDYVSRA	0.99	43.5	25	43.5		853.39	2	-0.00017	-0.2
	AsnS	1	3	3	4	DGTGFIQGVVVK	0.997	61.3	25	61.3		1218.66	2	3.7e-05	0.03
						ISDYDLLK	0.985	18.3	25	13.4		965.51	2	0.00037	0.38
						ISDYDLLK	0.99	20.4	25	10.7		965.51	2	-0.00054	-0.56
						ISYDDAIK	0.99	34.2	25	34.2		923.46	2	-0.00085	-0.91
	YqeY	1	3	3	3	ADGGLVNR	0.99	44.5	25	44.5		800.41	2	0.0006	0.75
						DLTEDDQLTVLNR	0.957	13.4	25	13.4		1530.75	2	-0.00094	-0.62
						SSLQNEQIK	0.958	17.3	25	7.82		1045.54	2	-0.0023	-2.2
	ArgR	1	2	2	2	AAGYNVTQATVSR	0.997	45.3	25	45.3		1336.68	2	0.003	2.3
						YSLPADQR	0.959	15.6	25	15.6		948.47	2	0.0017	1.8
	RlmD	1	2	2	2	SIVQNVNPK	0.997	25	25	25		997.56	2	-0.00022	-0.22
						VLEDGGYETK	0.961	12.9	25	12.9		1109.52	2	0.00024	0.22
	HemC	1	2	2	2	EIEQAMANK	0.997	31.5	25	31.5		1032.49	2	-7.4e-06	-0.0072
						TINDDTTAK	0.997	49.1	25	49.1		977.47	2	0.00067	0.69
	BH1382	1	4	4	4	EVIAFIEK	0.99	43.3	25	43.3		947.53	2	0.00018	0.19
						GLTVVDATCPDVTR	0.997	21.6	25	21.6	Carbamidomethyl (+57)	1502.74	2	-0.00078	-0.52
						LAQVSEQIAGTK	0.997	20.4	25	20.4		1243.68	2	-0.00076	-0.61
						QEAVAEQAR	0.997	51	25	51		1000.49	2	-0.0002	-0.2
Poly(T) 1	YbxF/OapC	0.999	1	1	1	QIPIIYVDSMKK	0.957	22.1	25	22.1	Oxidation (+16)	1449.8	3	0.0049	3.4
Scramble 1	Efp	0.962	1	1	1	SGDYVSRA	0.99	31.1	25	31.1		853.39	2	-0.00011	-0.13
	AsnS	0.989	1	1	1	DTSVLESIQAPFPR	0.997	36.9	25	36.9		1558.8	2	-0.0011	-0.69

## Sheet: LS Replicate 2
Sample	Protein name	Protein identification probability	Number of unique peptides	Number of unique spectra	Number of total spectra	Peptide sequence	Peptide identification probability	Mascot Ion score	Mascot Identity score	Mascot Delta Ion score	Modifications identified by spectrum	Actual peptide mass (AMU)	Spectrum charge	Actual minus calculated peptide mass (AMU)	Actual minus calculated peptide mass (PPM)
OLE 2	OapB	1	4	4	6	FVYIADGDK	0.997	58.6	25	58.6		1026.5	2	-0.002	-2
						HSFEETGK	0.99	22.3	25	22.3		933.42	2	-0.00096	-1
						HSFEETGK	0.99	43.3	25	43.3		933.42	2	-0.00011	-0.11
						LIDHISPEVR	0.997	25.8	25	25.8		1177.64	3	-0.0022	-1.9
						SDSGPSPEIGQIVK	0.997	38.3	25	38.3		1412.71	2	-0.0016	-1.1
						SDSGPSPEIGQIVK	0.997	56.4	25	56.4		1412.71	2	-3e-05	-0.022
	YbxF/OapC	1	2	3	8	VEAMASVK	0.99	25.7	25	24		833.43	2	-0.00048	-0.58
						VEAMASVK	0.99	25.9	25	15.1	Oxidation (+16)	849.43	2	0.0015	1.8
						VSQATDLVIGTK	0.951	13.2	25	13.2		1230.68	2	-6.7e-05	-0.055
						VSQATDLVIGTK	0.985	21.8	25	21.8		1230.69	2	0.0052	4.2
						VSQATDLVIGTK	0.997	32	25	32		1230.69	2	0.0043	3.5
						VSQATDLVIGTK	0.997	33.2	25	33.2		1230.68	2	-0.0035	-2.8
						VSQATDLVIGTK	0.997	60.1	25	60.1		1230.68	2	-0.00031	-0.25
						VSQATDLVIGTK	0.997	69.2	25	69.2		1230.68	2	-6.7e-05	-0.055
	BH0531	1	4	4	4	AAIEDGYKR	0.994	20.3	25	20.3		1021.52	3	-0.00073	-0.72
						LAIVDETGK	0.997	59.8	25	57.4		944.52	2	3.1e-05	0.033
						LIEPSIER	0.964	17.2	25	17.2		955.54	2	0.0018	1.9
						SLLLQPPIK	0.972	16.2	25	16.2		1007.64	2	-1.3e-05	-0.013
	BH3508	1	5	5	5	DYSVPQNR	0.99	21.3	25	13.7		977.46	2	-0.00021	-0.22
						FGENGVTR	0.99	32.8	25	27.1		878.42	2	-0.00026	-0.29
						LAEAVAEK	0.99	49.7	25	27.1		829.45	2	-0.00086	-1
						QIGNAVPVK	0.997	28.6	25	27.7		924.54	2	-9e-05	-0.097
						QVPLHPSSPDMVK	0.997	22.9	25	22.9	Oxidation (+16)	1449.73	3	0.0014	0.96
	Efp	1	2	3	4	MISVNDFK	0.99	22.9	25	22.9	Oxidation (+16)	968.46	2	-0.0031	-3.2
						MISVNDFK	0.99	28.8	25	28.8	Oxidation (+16)	968.46	2	-0.002	-2.1
						MISVNDFK	0.99	46.1	25	46.1		952.47	2	-0.00076	-0.79
						SGDYVSRA	0.99	42.5	25	42.5		853.39	2	-0.00017	-0.2
	AsnS	1	2	2	2	DGTGFIQGVVVK	0.997	45.2	25	44		1218.66	2	-0.00082	-0.67
						ISDYDLLK	0.99	37	25	30.4		965.51	2	-0.00042	-0.44
	YqeY	1	1	1	1	ADGGLVNR	0.99	45.8	25	45.8		800.41	2	0.00054	0.67
	ArgR	1	3	3	3	AAGYNVTQATVSR	0.997	35.3	25	35.3		1336.67	2	0.00045	0.34
						TDNLIVMK	0.99	18.9	25	18.9		932.5	2	0.00068	0.73
						YSLPADQR	0.99	24.8	25	24.8		948.47	2	0.0015	1.6
	IlvA	1	3	5	5	IFMPTTTPR	0.989	22	25	10.6		1062.55	2	-0.0041	-3.8
						IFMPTTTPR	0.997	22	25	22	Oxidation (+16)	1078.55	2	2.9e-05	0.026
						TVVCVLSGGNNDIGR	0.996	20.9	25	20.9	Carbamidomethyl (+57)	1559.77	2	-0.00067	-0.43
						VIGCEPAGAPAMK	0.976	16.5	25	16.5	Carbamidomethyl (+57), Oxidation (+16)	1315.63	2	0.00089	0.67
						VIGCEPAGAPAMK	0.996	21.8	25	21.8	Carbamidomethyl (+57)	1299.63	2	-0.0011	-0.88
	RlmD	1	4	4	4	ADVIVVDPPR	0.986	18.1	25	18.1		1079.6	2	-0.0013	-1.2
						QVQDVLER	0.99	31.1	25	31.1		985.52	2	-0.00023	-0.23
						SIVQNVNPK	0.997	30.4	25	30.4		997.56	2	-0.00028	-0.28
						VLEDGGYETK	0.996	20.7	25	20.7		1109.52	2	-0.00061	-0.55
	HemC	1	2	2	2	EIEQAMANK	0.997	34.5	25	34.5		1032.49	2	-0.0011	-1.1
						TINDDTTAK	0.997	41.5	25	41.5		977.47	2	-0.00012	-0.12
	BH1382	1	3	3	3	EVIAFIEK	0.99	26.1	25	26.1		947.53	2	-0.00049	-0.51
						GLTVVDATCPDVTR	0.989	18.9	25	18.9	Carbamidomethyl (+57)	1502.74	2	-0.0018	-1.2
						QEAVAEQAR	0.997	53	25	49.7		1000.49	2	-0.0019	-1.9
Poly(T) 2	YbxF/OapC	1	4	4	4	ACGIDVGAATVALKK	0.997	50	25	50	Carbamidomethyl (+57)	1472.8	3	-0.0018	-1.2
						QIPIIYVDSMK	0.994	19.8	25	19.8	Oxidation (+16)	1321.69	2	-0.00095	-0.72
						VSQATDLVIGTK	0.997	49.7	25	49.5		1230.69	2	0.0029	2.3
						VVNKVEAMASVK	0.997	31	25	31	Oxidation (+16)	1289.7	3	-0.00034	-0.26
	BH0531	0.789	1	1	1	VVLGLDPAYR	0.959	17.5	25	17.5		1101.62	2	0.00087	0.79
	Efp	0.989	1	1	1	SGDYVSRA	0.989	19.1	25	19.1		853.39	2	-0.00036	-0.42
	AsnS	1	4	4	4	DGTGFIQGVVVK	0.997	35.2	25	35.2		1218.66	2	0.0015	1.2
						DTSVLESIQAPFPR	0.997	37.9	25	35.8		1558.79	2	-0.0071	-4.5
						ISDYDLLK	0.99	44.6	25	41.3		965.51	2	-0.00097	-1
						VFSFGPTFR	0.997	27.4	25	24.2		1056.54	2	0.00038	0.36
	YqeY	0.999	1	1	1	DLTEDDQLTVLNR	0.997	36.6	25	36.6		1530.75	2	-0.0014	-0.93
	ArgR	1	2	2	2	AAGYNVTQATVSR	0.997	38.1	25	35.3		1336.68	2	0.0035	2.6
						YSLPADQR	0.99	29.1	25	29.1		948.47	2	0.00075	0.79
	BH1382	0.997	1	1	1	ECDLVIVVGDPK	0.958	16	25	12.9	Carbamidomethyl (+57)	1342.68	2	0.00022	0.17

## Sheet: LS Replicate 3
Sample	Protein name	Protein identification probability	Number of unique peptides	Number of unique spectra	Number of total spectra	Peptide sequence	Peptide identification probability	Mascot Ion score	Mascot Identity score	Mascot Delta Ion score	Modifications identified by spectrum	Actual peptide mass (AMU)	Spectrum charge	Actual minus calculated peptide mass (AMU)	Actual minus calculated peptide mass (PPM)
OLE 3	OapB	1	6	9	12	DQFSVIIK	0.984	16.8	25	16.8		948.53	2	0.00025	0.26
						FLEEHADLLK	0.945	14.2	25	14.2		1213.63	2	-0.0017	-1.4
						FLEEHADLLK	0.997	34.9	25	34.9		1213.63	3	-0.00075	-0.62
						FVYIADGDK	0.997	30.5	25	25.2		1026.5	2	0.00053	0.52
						FVYIADGDK	0.997	41.5	25	41.5		1026.5	2	-0.00057	-0.55
						FVYIADGDKR	0.997	27.6	25	27.6		1182.6	3	0.00037	0.31
						FVYIADGDKR	0.997	30.9	25	30.9		1182.6	3	-0.002	-1.7
						FVYIADGDKR	0.997	66.5	25	66.5		1182.6	2	-0.0019	-1.6
						LIDHISPEVR	0.997	29.3	25	29.3		1177.65	3	-4.9e-05	-0.042
						LIDHISPEVR	0.997	42.3	25	42.3		1177.65	2	-0.00055	-0.47
						SDSGPSPEIGQIVK	0.994	27.4	25	27.4		1412.72	2	0.0029	2.1
						SDSGPSPEIGQIVK	0.997	60.4	25	60.4		1412.71	2	-0.0013	-0.89
	YbxF/OapC	1	7	11	14	ACGIDVGAATVALK	0.996	26.5	25	26.5	Carbamidomethyl (+57)	1344.71	2	-0.0017	-1.2
						ACGIDVGAATVALKK	0.997	49	25	49	Carbamidomethyl (+57)	1472.8	3	5.4e-05	0.037
						QIPIIYVDSMK	0.97	15.5	25	15.5	Oxidation (+16)	1321.69	2	-0.0013	-1
						QIPIIYVDSMKK	0.992	24.2	25	24.2	Oxidation (+16)	1449.79	3	-0.0043	-2.9
						VEAMASVK	0.99	29.4	25	19.4	Oxidation (+16)	849.43	2	-3.7e-05	-0.043
						VEAMASVK	0.99	44.5	25	28.7	Oxidation (+16)	849.43	2	0.00088	1
						VEAMASVK	0.99	49	25	46.7		833.43	2	0.00074	0.88
						VSQATDLVIGTK	0.997	31.2	25	31.2		1230.68	2	-6.7e-05	-0.055
						VSQATDLVIGTK	0.997	62.8	25	62.8		1230.68	2	-0.00019	-0.15
						VSQATDLVIGTK	0.997	76	25	76		1230.68	2	-0.00031	-0.25
						VVNKVEAMASVK	0.997	35.4	25	35.4	Oxidation (+16)	1289.7	2	-0.0025	-1.9
						VVNKVEAMASVK	0.997	43.6	25	43.6		1273.71	3	0.00022	0.18
						VVNKVEAMASVK	0.997	49.2	25	49.2	Oxidation (+16)	1289.7	3	-0.00061	-0.47
						VVNKVEAMASVK	0.997	64.1	25	64.1		1273.71	2	-0.00083	-0.65
	BH0531	1	8	8	9	AAIEDGYKR	0.997	39	25	39		1021.52	2	0.00032	0.31
						DEVAKPLLK	0.997	30.7	25	30.7		1011.6	2	-0.0016	-1.6
						ELTGGMDEVK	0.997	35.2	25	30.4		1077.5	2	-0.00015	-0.14
						FGSPAVPYVK	0.997	44.1	25	44.1		1063.57	2	0.0005	0.47
						LIEPSIER	0.99	45.2	25	45.2		955.53	2	0.00092	0.96
						SLLLQPPIK	0.992	18.1	25	18.1		1007.64	2	-0.00032	-0.32
						SLLLQPPIK	0.997	23.2	25	23.2		1007.64	2	-7.4e-05	-0.073
						TYEQCIGFLR	0.995	27.8	25	27.8	Carbamidomethyl (+57)	1285.61	2	0.0016	1.2
						VVLGLDPAYR	0.981	17.2	25	17.2		1101.62	2	0.00074	0.68
	BH3508	1	5	6	6	AIISDMDKK	0.992	19.5	25	15	Oxidation (+16)	1035.53	2	0.00028	0.27
						DYSVPQNR	0.99	25.5	25	25.1		977.46	2	-0.00015	-0.16
						LAEAVAEK	0.99	52.7	25	26.1		829.45	2	-0.00031	-0.38
						QIGNAVPVK	0.997	28.7	25	28.7		924.54	2	-0.00058	-0.62
						QVPLHPSSPDMVK	0.991	18.9	25	18.9	Oxidation (+16)	1449.73	3	-0.0012	-0.8
						QVPLHPSSPDMVK	0.997	25.8	25	25.8		1433.73	3	-0.00015	-0.1
	Efp	1	2	3	3	MISVNDFK	0.953	18.2	25	18.2	Oxidation (+16)	968.46	2	-0.0037	-3.8
						MISVNDFK	0.99	45.5	25	45.5		952.47	2	0.00077	0.81
						SGDYVSRA	0.949	13	25	13		853.39	2	-0.0003	-0.35
	AsnS	1	5	6	7	AEVGDEWFQK	0.994	22.4	25	22.4		1207.55	2	0.00066	0.55
						DGTGFIQGVVVK	0.996	22.5	25	22.5		1218.66	2	-0.00082	-0.67
						DGTGFIQGVVVK	0.997	37.7	25	37.7		1218.66	2	0.0036	2.9
						ISDYDLLK	0.99	46.9	25	36.9		965.51	2	-0.0006	-0.63
						ISDYDLLKK	0.992	19.8	25	19.8		1093.6	3	-0.00022	-0.2
						ISDYDLLKK	0.997	34.2	25	32.1		1093.6	2	0.0012	1.1
						TVGWISGAGHVR	0.98	27.2	25	27.2		1238.65	2	-0.0061	-4.9
	YqeY	1	3	3	3	ADGGLVNR	0.99	46.9	25	46.9		800.42	2	0.0035	4.4
						ANREDLVEK	0.997	28.4	25	18.9		1072.55	2	0.00024	0.22
						SSLQNEQIK	0.997	39.8	25	39.7		1045.54	2	-0.0022	-2.1
	ArgR	1	4	5	6	AAGYNVTQATVSR	0.997	53	25	53		1336.67	2	0.00058	0.43
						QDGPVVTER	0.997	40.4	25	40.4		999.5	2	-0.00095	-0.95
						TDNLIVMK	0.982	18.5	25	18.5	Oxidation (+16)	948.49	2	-0.002	-2.1
						TDNLIVMK	0.988	28.1	25	28.1		932.5	2	0.0042	4.5
						TDNLIVMK	0.99	28.4	25	28.4	Oxidation (+16)	948.49	2	-0.00034	-0.36
						YSLPADQR	0.99	44.2	25	44.2		948.47	2	0.0002	0.21
	IlvA	1	5	6	6	IFMPTTTPR	0.991	20.8	25	19.1	Oxidation (+16)	1078.55	2	-0.0017	-1.6
						IFMPTTTPR	0.997	31.6	25	28.9		1062.55	2	-0.0057	-5.3
						TVVCVLSGGNNDIGR	0.997	57.8	25	57.8	Carbamidomethyl (+57)	1559.77	2	0.0017	1.1
						VGEIPFEICQK	0.992	25.4	25	25.4	Carbamidomethyl (+57)	1318.66	2	-0.0037	-2.8
						VIGCEPAGAPAMK	0.997	26.9	25	26.9	Carbamidomethyl (+57)	1299.63	2	-0.0014	-1.1
						YECNVYLK	0.961	13.7	25	13.7	Carbamidomethyl (+57)	1087.5	2	-0.00013	-0.12
	RlmD	1	4	4	4	AQVPVGER	0.959	16.1	25	16.1		854.46	2	0.0011	1.2
						QVQDVLER	0.99	35.4	25	32.8		985.52	2	0.0014	1.4
						SFYQVNPEQTK	0.997	38.9	25	38.9		1339.64	2	-0.00015	-0.11
						VLEDGGYETK	0.997	51	25	51		1109.53	2	0.00085	0.77
	HemC	1	4	4	5	ADDDEVLEMLK	0.983	15.9	25	15.9	Oxidation (+16)	1292.58	2	-0.0001	-0.078
						ADDDEVLEMLK	0.99	18	25	18	Oxidation (+16)	1292.58	2	-0.00022	-0.17
						EIEQAMANK	0.997	40.6	25	36.9		1032.49	2	0.00024	0.23
						EVLEQVKK	0.99	31.1	25	13.8		971.57	2	0.0017	1.7
						TINDDTTAK	0.997	56.2	25	56.2		977.47	2	-0.00073	-0.75
	BH1382	1	4	4	4	GLTVVDATCPDVTR	0.997	41.2	25	41.2	Carbamidomethyl (+57)	1502.74	2	0.0025	1.7
						LAQVSEQIAGTK	0.997	31.3	25	29.5		1243.68	2	-0.0011	-0.91
						QAAQNLDLPR	0.997	35	25	35		1124.59	2	0.00012	0.11
						QEAVAEQAR	0.997	34.4	25	34.4		1000.49	2	-2.2e-05	-0.022
Poly(T) 3	BH0531	1	4	4	4	AAIEDGYKR	0.997	34.3	25	34.3		1021.52	2	-0.00035	-0.35
						DEVAKPLLK	0.997	25.1	25	25.1		1011.6	2	0.00011	0.1
						LAIVDETGK	0.997	66	25	63.7		944.52	2	-0.00021	-0.23
						LIEPSIER	0.99	40.1	25	40.1		955.54	2	0.0011	1.1
	BH3508	1	1	1	1	QIGNAVPVK	0.997	22.8	25	22.2		924.54	2	-9e-05	-0.097
	Efp	0.999	1	2	2	MISVNDFK	0.99	27.8	25	27.8		952.47	2	-0.00057	-0.6
						MISVNDFK	0.99	28.4	25	28.4	Oxidation (+16)	968.46	2	-0.0034	-3.5
	YqeY	1	1	1	1	ADGGLVNR	0.99	56.6	25	56.6		800.41	2	0.00042	0.52
	ArgR	1	1	1	1	AAGYNVTQATVSR	0.996	28	25	28		1336.68	2	0.0062	4.6
	IlvA	1	2	2	2	IFMPTTTPR	0.996	22	25	10.6		1062.55	2	-0.0025	-2.3
						VIGCEPAGAPAMK	0.992	20.5	25	20.5	Carbamidomethyl (+57)	1299.63	2	-0.0026	-2
	RlmD	1	2	2	2	SFYQVNPEQTK	0.951	16.3	25	13		1339.64	2	-0.002	-1.5
						SIVQNVNPK	0.979	17.5	25	17.5		997.56	2	9e-05	0.09
	HemC	1	2	2	2	EIEQAMANK	0.997	40.5	25	37.5		1032.49	2	-0.00037	-0.36
						TINDDTTAK	0.997	35.7	25	35.7		977.47	2	-0.0003	-0.31
	BH1382	0.977	1	1	1	LAQVSEQIAGTK	0.997	55.5	25	55.5		1243.67	2	-0.0028	-2.3
Scramble 3	BH0531	1	1	1	1	LIEPSIER	0.99	30.5	25	30.5		955.53	2	0.00037	0.38
	BH3508	1	2	2	2	DYSVPQNR	0.967	16.4	25	10.4		977.46	2	-0.00064	-0.66
						QIGNAVPVK	0.994	21.6	25	21.6		924.54	2	-0.00033	-0.36
	Efp	0.826	1	1	1	MISVNDFK	0.975	18.5	25	18.4		952.47	2	-0.00088	-0.92
	AsnS	1	1	1	1	ISYDDAIK	0.99	34	25	34		923.46	2	-0.00078	-0.85
	YqeY	0.925	1	1	1	ADGGLVNR	0.99	60.3	25	60.3		800.41	2	-1.2e-05	-0.015
	ArgR	0.978	1	1	1	AAGYNVTQATVSR	0.997	25.7	25	25.7		1336.68	2	0.0019	1.4
	IlvA	1	1	1	1	VIGCEPAGAPAMK	0.997	34.9	25	34.9	Carbamidomethyl (+57)	1299.63	2	-0.0019	-1.4
	HemC	1	1	1	1	TINDDTTAK	0.997	48.8	25	48.8		977.47	2	-0.00091	-0.94
	BH1382	1	3	3	3	GLTVVDATCPDVTR	0.997	27.4	25	27.4	Carbamidomethyl (+57)	1502.74	2	-0.001	-0.68
						LAQVSEQIAGTK	0.997	66	25	61.8		1243.68	2	-0.0011	-0.91
						QEAVAEQAR	0.997	57.1	25	57.1		1000.49	2	-2.2e-05	-0.022

## Sheet: LS Replicate 4
Sample	Protein name	Protein identification probability	Number of unique peptides	Number of unique spectra	Number of total spectra	Peptide sequence	Peptide identification probability	Mascot Ion score	Mascot Identity score	Mascot Delta Ion score	Modifications identified by spectrum	Actual peptide mass (AMU)	Spectrum charge	Actual minus calculated peptide mass (AMU)	Actual minus calculated peptide mass (PPM)
OLE 4	OapB	1	5	6	8	FVYIADGDK	0.997	38.8	25	38.8		1026.5	2	-0.0018	-1.7
						FVYIADGDKR	0.975	23.5	25	23.5		1182.61	2	0.0043	3.6
						FVYIADGDKR	0.997	39.6	25	39.6		1182.61	2	0.0037	3.1
						HSFEETGK	0.99	44	25	44		933.42	2	0.00026	0.28
						LIDHISPEVR	0.996	26.7	25	26.7		1177.64	3	-0.00078	-0.66
						LIDHISPEVR	0.997	28.5	25	28.5		1177.64	3	-0.00087	-0.74
						LIDHISPEVR	0.997	41	25	41		1177.64	2	-0.0012	-0.99
						SDSGPSPEIGQIVK	0.997	77.8	25	77.8		1412.72	2	9.2e-05	0.065
	YbxF/OapC	1	6	8	9	ACGIDVGAATVALKK	0.997	59.6	25	59.6	Carbamidomethyl (+57)	1472.8	3	-0.0004	-0.27
						QIPIIYVDSMK	0.989	20.9	25	20.9		1305.7	2	0.001	0.8
						QIPIIYVDSMKK	0.997	28.3	25	28.3	Oxidation (+16)	1449.79	3	-5e-05	-0.034
						VEAMASVK	0.987	21.8	25	11.1	Oxidation (+16)	849.43	2	0.001	1.2
						VEAMASVK	0.99	26.7	25	25.7		833.43	2	0.00049	0.59
						VSQATDLVIGTK	0.997	28.4	25	28.4		1230.68	2	-0.001	-0.85
						VSQATDLVIGTK	0.997	74.7	25	74.7		1230.68	2	-6.7e-05	-0.055
						VVNKVEAMASVK	0.997	41.3	25	41.3	Oxidation (+16)	1289.7	3	-0.0011	-0.83
						VVNKVEAMASVK	0.997	55.5	25	55.5	Oxidation (+16)	1289.7	2	-0.00087	-0.68
	BH0531	1	2	2	2	AAIEDGYKR	0.996	28.4	25	28.4		1021.52	2	-0.0025	-2.4
						LIEPSIER	0.99	35.6	25	35.6		955.53	2	-0.00061	-0.64
	BH3508	1	5	5	5	AIISDMDKK	0.995	25	25	24.2	Oxidation (+16)	1035.53	2	-0.00058	-0.56
						DYSVPQNR	0.946	15.5	25	14.6		977.46	2	-3.1e-05	-0.032
						FGENGVTR	0.99	53.7	25	44.2		878.42	2	-0.00075	-0.85
						LAEAVAEK	0.99	44.4	25	20.6		829.45	2	-6.4e-06	-0.0077
						QIGNAVPVK	0.991	21.6	25	21.1		924.54	2	0.0007	0.76
	Efp	1	2	3	3	MISVNDFK	0.989	22.1	25	22.1		952.47	2	0.001	1.1
						MISVNDFK	0.99	24.1	25	24.1	Oxidation (+16)	968.46	2	-0.00025	-0.26
						SGDYVSRA	0.99	29.2	25	29.2		853.39	2	0.00056	0.65
	AsnS	1	3	3	4	DGTGFIQGVVVK	0.997	42.6	25	42.6		1218.66	2	-8.6e-05	-0.07
						ISDYDLLK	0.99	41.6	25	36		965.51	2	-0.0016	-1.6
						VFSFGPTFR	0.963	20.5	25	20.5		1056.54	2	0.005	4.7
						VFSFGPTFR	0.993	22.5	25	22.5		1056.54	2	-0.0006	-0.57
	YqeY	1	2	2	2	ADGGLVNR	0.99	33.1	25	33.1		800.41	2	0.00072	0.9
						SSLQNEQIK	0.976	18.6	25	0		1045.54	2	0.00089	0.85
	ArgR	1	2	2	2	AAGYNVTQATVSR	0.997	46.6	25	44.5		1336.67	2	-0.0033	-2.5
						YSLPADQR	0.99	25.8	25	25.8		948.47	2	-0.00053	-0.56
	IlvA	1	2	2	2	IFMPTTTPR	0.95	17.2	25	8.13		1062.55	2	0.00031	0.3
						TVVCVLSGGNNDIGR	0.978	22.8	25	22.8	Carbamidomethyl (+57)	1559.77	2	-0.0051	-3.2
	RlmD	1	3	3	3	SFYQVNPEQTK	0.949	18.3	25	15.5		1339.64	2	-0.0032	-2.4
						SIVQNVNPK	0.997	38.3	25	37.5		997.56	2	-0.00052	-0.52
						VVYVSCNPATLAR	0.997	27.3	25	27.3	Carbamidomethyl (+57)	1448.74	2	0.00019	0.13
	HemC	1	2	2	2	ADDDEVLEMLK	0.947	17.2	25	17.2	Oxidation (+16)	1292.58	2	0.00075	0.58
						TINDDTTAK	0.997	49.5	25	49.5		977.47	2	-0.00012	-0.12
	BH1382	1	2	2	2	GLTVVDATCPDVTR	0.997	67.5	25	67.5	Carbamidomethyl (+57)	1502.74	2	-0.001	-0.68
						QEAVAEQAR	0.997	59.2	25	59.2		1000.49	2	0.00077	0.77
Poly(T) 4	BH0531	0.999	1	1	1	LAIVDETGK	0.997	53	25	48.9		944.52	2	-0.00088	-0.94
	BH3508	1	1	1	1	LAEAVAEK	0.99	21.4	25	9.5		829.45	2	-0.00013	-0.15
	Efp	0.753	1	1	1	MISVNDFK	0.956	15.8	25	15.8	Oxidation (+16)	968.46	2	-0.001	-1.1
	AsnS	1	1	1	1	DGTGFIQGVVVK	0.997	30.8	25	30.4		1218.66	2	0.00065	0.53
	BH1382	0.981	1	1	1	LAQVSEQIAGTK	0.997	29.2	25	29.2		1243.67	2	-0.0028	-2.3

## Sheet: LS Replicate 5
Sample	Protein name	Protein identification probability	Number of unique peptides	Number of unique spectra	Number of total spectra	Peptide sequence	Peptide identification probability	Mascot Ion score	Mascot Identity score	Mascot Delta Ion score	Modifications identified by spectrum	Actual peptide mass (AMU)	Spectrum charge	Actual minus calculated peptide mass (AMU)	Actual minus calculated peptide mass (PPM)
OLE 5	OapB	1	4	4	4	FVYIADGDK	0.997	46.3	25	46.3		1026.5	2	-0.00032	-0.31
						FVYIADGDKR	0.987	21.3	25	21.3		1182.6	2	-0.0022	-1.8
						HSFEETGK	0.99	36	25	36		933.42	2	1.5e-05	0.016
						SDSGPSPEIGQIVK	0.997	66.3	25	66.3		1412.71	2	-0.00052	-0.37
	YbxF/OapC	1	2	2	2	VEAMASVK	0.99	41.3	25	36.1		833.43	2	0.0013	1.6
						VSQATDLVIGTK	0.997	51.5	25	51.5		1230.68	2	-0.0013	-1
	BH0531	1	2	2	2	LAIVDETGK	0.997	24.4	25	24.4		944.52	2	0.0013	1.4
						LIEPSIER	0.99	27.5	25	27.5		955.53	2	-0.0013	-1.4
	BH3508	1	3	3	3	DYSVPQNR	0.988	20.9	25	10.1		977.46	2	-0.00015	-0.16
						LAEAVAEK	0.99	56.4	25	29.6		829.45	2	-0.00025	-0.3
						QIGNAVPVK	0.997	28.5	25	28		924.54	2	-2.9e-05	-0.031
	Efp	1	2	3	3	MISVNDFK	0.99	30.8	25	30.8		952.47	2	0.0014	1.4
						MISVNDFK	0.99	35.4	25	35.4	Oxidation (+16)	968.46	2	-0.0013	-1.4
						SGDYVSRA	0.969	18.8	25	18.8		853.39	2	-0.00054	-0.63
	AsnS	1	2	2	2	ISDYDLLK	0.99	52.1	25	39.7		965.51	2	-0.00067	-0.69
						ISYDDAIK	0.99	34.6	25	34.6		923.46	2	-0.00085	-0.91
	YqeY	1	1	1	1	ADGGLVNR	0.99	27.6	25	27.6		800.41	2	0.00029	0.37
	ArgR	0.996	1	1	1	TDNLIVMK	0.988	21.1	25	19.9		932.5	2	-0.001	-1.1
	IlvA	1	3	3	3	IFMPTTTPR	0.993	23	25	23		1062.56	2	0.0043	4.1
						VIGCEPAGAPAMK	0.996	22.3	25	22.3	Carbamidomethyl (+57)	1299.63	2	-0.0026	-2
						YECNVYLK	0.99	22.9	25	22.9	Carbamidomethyl (+57)	1087.5	2	0.0021	1.9
	RlmD	1	1	1	1	VLEDGGYETK	0.992	21.5	25	21.5		1109.52	2	-0.0013	-1.2
	HemC	1	1	1	1	EIEQAMANK	0.997	30.7	25	30.7		1032.49	2	-0.00025	-0.24
	BH1382	0.98	1	1	1	QEAVAEQAR	0.997	45.1	25	45.1		1000.49	2	0.00034	0.34
Poly(T) 5	BH3508	0.979	1	1	1	LAEAVAEK	0.99	20.5	25	0		829.45	2	-0.00013	-0.15
	Efp	0.95	1	1	1	SGDYVSRA	0.99	20.4	25	20.4		853.39	2	0.00025	0.3
	HemC	0.986	1	1	1	TINDDTTAK	0.997	51.5	25	51.5		977.47	2	-0.00043	-0.44
	BH1382	0.986	1	1	1	QEAVAEQAR	0.997	30.6	25	30.6		1000.49	2	0.00047	0.47
Scramble 5	ArgR	0.901	1	1	1	AAGYNVTQATVSR	0.98	22.4	25	22.4		1336.67	2	-0.0011	-0.85

## Sheet: LS Replicate 6
Sample	Protein name	Protein identification probability	Number of unique peptides	Number of unique spectra	Number of total spectra	Peptide sequence	Peptide identification probability	Mascot Ion score	Mascot Identity score	Mascot Delta Ion score	Modifications identified by spectrum	Actual peptide mass (AMU)	Spectrum charge	Actual minus calculated peptide mass (AMU)	Actual minus calculated peptide mass (PPM)
OLE 6	OapB	1	3	3	6	FVYIADGDK	0.996	21.6	25	21.6		1026.5	2	0.0009	0.88
						FVYIADGDK	0.997	22.5	25	22.5		1026.5	2	-0.0014	-1.4
						HSFEETGK	0.99	39.9	25	39.9		933.42	2	0.0005	0.54
						SDSGPSPEIGQIVK	0.997	21.8	25	21.8		1412.71	2	-0.00064	-0.45
						SDSGPSPEIGQIVK	0.997	28.1	25	28.1		1412.71	2	-0.0034	-2.4
						SDSGPSPEIGQIVK	0.997	29.2	25	29.2		1412.72	2	9.2e-05	0.065
	YbxF/OapC	1	3	4	6	ACGIDVGAATVALK	0.974	18.7	25	18.7	Carbamidomethyl (+57)	1344.71	2	-0.0007	-0.52
						VEAMASVK	0.99	47	25	31.1	Oxidation (+16)	849.43	2	0.0016	1.8
						VEAMASVK	0.99	51.7	25	48.8		833.43	2	0.00086	1
						VSQATDLVIGTK	0.997	28.1	25	25.9		1230.68	2	-0.00068	-0.55
						VSQATDLVIGTK	0.997	63.8	25	63.8		1230.68	2	-0.00068	-0.55
						VSQATDLVIGTK	0.997	66.9	25	66.9		1230.68	2	-0.00043	-0.35
	BH0531	1	2	2	2	LAIVDETGK	0.997	53.2	25	49.3		944.52	2	-0.00015	-0.16
						LIEPSIER	0.99	21.1	25	21.1		955.53	2	0.00043	0.45
	BH3508	1	3	3	3	DYSVPQNR	0.99	23.3	25	12.9		977.46	2	0.00027	0.28
						LAEAVAEK	0.99	46.8	25	21.6		829.45	2	-6.7e-05	-0.081
						QIGNAVPVK	0.997	27.2	25	27		924.54	2	-0.00039	-0.43
	Efp	0.999	1	1	2	MISVNDFK	0.957	19.9	25	19.1	Oxidation (+16)	968.46	2	-0.0029	-3
						MISVNDFK	0.99	23.2	25	16.7	Oxidation (+16)	968.46	2	-0.0016	-1.6
	YqeY	1	2	2	2	ADGGLVNR	0.99	24.3	25	24.3		800.41	2	-0.00056	-0.7
						SSLQNEQIK	0.997	27	25	11.6		1045.54	2	0.00015	0.15
	HemC	0.999	1	1	1	TINDDTTAK	0.997	63.4	25	63.4		977.47	2	0.00067	0.69
Poly(T) 6	BH3508	0.958	1	1	1	LAEAVAEK	0.99	31.4	25	12.5		829.45	2	-0.00037	-0.45
Scramble 6	Efp	0.993	1	1	1	SGDYVSRA	0.982	19	25	19		853.39	2	-0.00048	-0.56
	AsnS	1	1	1	1	DTSVLESIQAPFPR	0.997	41	25	41		1558.8	2	-0.0001	-0.065
	ArgR	0.985	1	1	1	AAGYNVTQATVSR	0.997	24.4	25	24.4		1336.67	2	-0.002	-1.5
	BH1382	0.991	1	1	1	QEAVAEQAR	0.997	36.9	25	35.8		1000.49	2	0.0011	1.1

## Sheet: HS Replicate 1
Sample	Protein name	Protein identification probability	Number of unique peptides	Number of unique spectra	Number of total spectra	Peptide sequence	Peptide identification probability	Mascot Ion score	Mascot Identity score	Mascot Delta Ion score	Modifications identified by spectrum	Actual peptide mass (AMU)	Spectrum charge	Actual minus calculated peptide mass (AMU)	Actual minus calculated peptide mass (PPM)
OLE 1	OapB	1	3	4	4	FVYIADGDK	0.997	38.9	25	38.9		1026.5	2	0.0013	1.2
						FVYIADGDKR	0.997	43.4	25	43.4		1182.6	3	-0.0021	-1.8
						FVYIADGDKR	0.997	49.1	25	49.1		1182.61	2	0.0051	4.3
						LIDHISPEVR	0.981	27.9	25	27.9		1177.64	2	-0.0026	-2.2
	YbxF/OapC	1	2	2	2	QIPIIYVDSMK	0.985	29.4	25	29.4	Oxidation (+16)	1321.69	2	-0.0018	-1.4
						VSQATDLVIGTK	0.997	46.2	25	46.2		1230.68	2	0.00091	0.74
	RpsA	1	3	3	3	AVLDEEVEAK	0.956	22	25	11.9		1101.56	2	-0.0002	-0.18
						ELLDDAGSNQSDR	0.997	41.2	25	41.2		1418.63	2	0.0012	0.84
						VSDVLSEGDELELK	0.968	22.1	25	22.1		1531.76	2	-0.00052	-0.34
	RpsK	1	3	4	4	KSTPFAAQMAAETAAK	0.984	25.7	25	25.7	Oxidation (+16)	1637.81	3	-0.0011	-0.64
						NVETGVAHIR	0.987	29.3	25	29.3		1094.58	2	-0.0014	-1.3
						NVETGVAHIR	0.997	42.3	25	42.3		1094.58	3	3.4e-05	0.031
						STPFAAQMAAETAAK	0.997	76.4	25	76.4	Oxidation (+16)	1509.71	2	-0.0026	-1.7
	CspC	1	1	1	2	GPQAANVTKL	0.997	38.7	25	38.7		997.55	2	-0.0011	-1.1
						GPQAANVTKL	0.997	53.7	25	53.7		997.56	2	-1e-05	-0.01
	RocA2 (BH3940)	1	2	2	2	EIVDDAFK	0.961	23	25	23		935.46	2	-0.00024	-0.25
						LMVGGEGDDSK	0.972	22.9	25	22.9	Oxidation (+16)	1122.49	2	0.00045	0.4
	SufB	1	2	3	3	EIVEEISR	0.974	23.5	25	23.5		973.51	2	-0.0001	-0.1
						INSENMGQFER	0.97	22.3	25	22.3		1323.59	2	9.4e-05	0.071
						INSENMGQFER	0.997	63.1	25	63.1	Oxidation (+16)	1339.58	2	0.0003	0.22
	RpsG	1	2	2	2	DVLPDPIYNSK	0.975	24.8	25	24.8		1259.64	2	-0.0025	-2
						LANEILDAANNTGAAVK	0.983	26.4	25	26.4		1683.88	2	-0.0019	-1.1
	NusA	1	2	2	2	GPQIMISR	0.99	32.5	25	32.5	Oxidation (+16)	916.48	2	-0.00054	-0.58
						NFNQAQNVR	0.997	37.9	25	32.1		1089.53	2	0.00073	0.67
	BH3508	1	2	2	2	FGENGVTR	0.986	25.2	25	17.2		878.42	2	-0.00081	-0.92
						LAEAVAEK	0.946	20.3	25	7.54		829.45	2	-0.00013	-0.15
	Pnp	1	1	1	1	YGDTAVLSTATASK	0.997	45.2	25	45.2		1383.69	2	5.8e-05	0.042
	InfC	0.993	1	1	1	LIGANGDQIGVK	0.948	23.6	25	9.27		1183.65	2	-0.0021	-1.8
		0.993				LIGANGDQIGVK	0.948	23.6	25	9.27		1183.65	2	-0.0021	-1.8
Beads 1	RpsK	1	1	1	1	STPFAAQMAAETAAK	0.997	35.5	25	35.5	Oxidation (+16)	1509.71	2	-0.0017	-1.2
	SufB	0.994	1	1	1	EIVEEISR	0.99	30.2	25	30.2		973.51	2	-0.00041	-0.42
	NusA	0.999	1	1	1	NFNQAQNVR	0.997	48.5	25	42.2		1089.53	2	-0.00025	-0.23
	Pnp	0.998	1	1	1	YGDTAVLSTATASK	0.997	37.7	25	37.7		1383.69	2	0.00067	0.48
	RpsU	0.939	1	1	1	EGTLAEVR	0.99	46.7	25	46.7		873.46	2	-0.00031	-0.36

## Sheet:  HS Replicate 2
Sample	Protein name	Protein identification probability	Number of unique peptides	Number of unique spectra	Number of total spectra	Peptide sequence	Peptide identification probability	Mascot Ion score	Mascot Identity score	Mascot Delta Ion score	Modifications identified by spectrum	Actual peptide mass (AMU)	Spectrum charge	Actual minus calculated peptide mass (AMU)	Actual minus calculated peptide mass (PPM)
OLE 2	OapB	0.999	2	2	2	FVYIADGDK	0.984	34.6	25	34.6		1026.51	2	0.0048	4.7
						SDSGPSPEIGQIVK	0.953	27.2	25	27.2		1412.71	2	-0.0021	-1.5
	YbxF/OapC	1	3	3	3	ACGIDVGAATVALK	0.997	50.4	25	50.4	Carbamidomethyl (+57)	1344.7	2	-0.0026	-2
						VEAMASVK	0.99	41.7	25	29.6	Oxidation (+16)	849.43	2	0.00063	0.75
						VSQATDLVIGTK	0.997	71.6	25	71.6		1230.68	2	-0.00043	-0.35
	RpsA	1	2	2	2	AVLDEEVEAK	0.967	27.5	25	19.5		1101.56	2	0.0009	0.82
						ELLDDAGSNQSDR	0.997	49.8	25	49.8		1418.62	2	-0.0027	-1.9
	RpsK	1	2	2	2	SLQAVGLEVNMIK	0.997	46.7	25	46.7	Oxidation (+16)	1416.77	2	0.0017	1.2
						STPFAAQMAAETAAK	0.997	106	25	106	Oxidation (+16)	1509.71	2	-0.0033	-2.2
	CspC	1	2	3	6	GPQAANVTKL	0.997	39.6	25	39.6		997.56	2	-0.00025	-0.25
						GPQAANVTKL	0.997	42.4	25	42.4		997.55	2	-0.0057	-5.8
						GPQAANVTKL	0.997	48.7	25	48.7		997.56	2	-0.00019	-0.19
						TLDEGQSVEFDIVEGAR	0.997	45.8	25	45.8		1863.88	2	-0.0041	-2.2
						TLDEGQSVEFDIVEGAR	0.997	49.8	25	49.8		1863.89	3	0.00037	0.2
						TLDEGQSVEFDIVEGAR	0.997	108	25	108		1863.88	2	-0.0046	-2.4
	NusA	0.995	1	1	1	NFNQAQNVR	0.983	31.6	25	22.6		1089.53	2	-0.00049	-0.45
	BH3508	0.821	1	1	1	FGENGVTR	0.946	28.9	25	17.4		878.43	2	0.0024	2.7
	Pnp	1	2	2	2	AILEQALEQAR	0.997	51.3	25	45.2		1240.68	2	0.001	0.82
						VMEIDNQGR	0.972	27.4	25	27.4	Oxidation (+16)	1076.49	2	-0.00039	-0.36
	RpsU	1	2	2	2	EGTLAEVR	0.99	46.8	25	41.8		873.46	2	-6.9e-05	-0.079
						NESIDAALR	0.974	29.5	25	29.5		987.5	2	-0.0034	-3.4
Beads 2	RpsK	0.999	1	1	1	NVETGVAHIR	0.992	33.8	25	33.8		1094.58	3	-0.00033	-0.3
	NusA	0.99	1	1	1	NFNQAQNVR	0.997	37.6	25	30.7		1089.53	2	-0.0018	-1.7

## Sheet: HS Replicate 3
Sample	Protein name	Protein identification probability	Number of unique peptides	Number of unique spectra	Number of total spectra	Peptide sequence	Peptide identification probability	Mascot Ion score	Mascot Identity score	Mascot Delta Ion score	Modifications identified by spectrum	Actual peptide mass (AMU)	Spectrum charge	Actual minus calculated peptide mass (AMU)	Actual minus calculated peptide mass (PPM)
OLE 3	OapB	1	7	8	8	DQFSVIIK	0.99	35	25	35		948.53	2	-0.0016	-1.7
						DRDQFSVIIK	0.954	21.8	25	21.8		1219.66	3	0.00025	0.2
						FVYIADGDK	0.997	46.1	25	46.1		1026.5	2	-0.00057	-0.55
						FVYIADGDKR	0.997	54	25	54		1182.6	2	0.00026	0.22
						HSFEETGK	0.978	32.2	25	32.2		933.42	2	0.00069	0.73
						LIDHISPEVR	0.992	33.6	25	33.6		1177.65	3	-0.00042	-0.35
						LIDHISPEVR	0.997	56.3	25	56.3		1177.64	2	-0.0012	-0.99
						SDSGPSPEIGQIVK	0.997	41.4	25	41.4		1412.71	2	-0.00076	-0.54
	YbxF/OapC	1	3	4	4	ACGIDVGAATVALKK	0.997	44.3	25	44.3	Carbamidomethyl (+57)	1472.8	3	-0.00068	-0.46
						VSQATDLVIGTK	0.997	38.7	25	38.7		1230.68	2	0.0024	1.9
						VVNKVEAMASVK	0.997	44.2	25	44.2	Oxidation (+16)	1289.7	3	-0.0013	-0.97
						VVNKVEAMASVK	0.997	58.8	25	58.8	Oxidation (+16)	1289.7	2	0.00035	0.27
	RpsA	1	2	2	2	AVLDEEVEAK	0.997	37.9	25	30.2		1101.55	2	-0.005	-4.5
						VLSVDPDSER	0.997	45.3	25	45.3		1115.55	2	-9.8e-05	-0.088
	RpsK	1	4	5	5	KNVETGVAHIR	0.952	23	25	23		1222.68	2	0.0013	1
						KNVETGVAHIR	0.997	53.4	25	53.4		1222.68	3	3.5e-05	0.029
						KSTPFAAQMAAETAAK	0.997	48.3	25	48.3	Oxidation (+16)	1637.81	3	0.00041	0.25
						NVETGVAHIR	0.997	44.1	25	44.1		1094.58	3	3.4e-05	0.031
						STPFAAQMAAETAAK	0.975	31.8	25	31.8	Oxidation (+16)	1509.72	2	0.0025	1.7
	CspC	1	1	1	1	GPQAANVTKL	0.997	48	25	48		997.56	2	-0.00025	-0.25
	RocA2 (BH3940)	1	2	2	2	EIVDDAFK	0.99	33.1	25	33.1		935.46	2	-0.0003	-0.32
						LMVGGEGDDSK	0.974	28.1	25	28.1	Oxidation (+16)	1122.49	2	0.0015	1.4
	SufB	1	3	3	3	EIVEEISR	0.981	29.3	25	29.3		973.51	2	-0.00059	-0.6
						INSENMGQFER	0.997	90.1	25	90.1	Oxidation (+16)	1339.58	2	-0.00031	-0.23
						TETPLQAYFR	0.997	63.9	25	59.6		1224.61	2	-0.00035	-0.28
	RpsG	1	2	2	2	DVLPDPIYNSK	0.976	28.6	25	28.6		1259.64	2	-0.0012	-0.95
						NIMPVLEVK	0.984	28.3	25	12.3	Oxidation (+16)	1057.58	2	0.00028	0.27
	NusA	1	3	3	3	GPQIMISR	0.99	35	25	35	Oxidation (+16)	916.48	2	-0.00029	-0.32
						NFNQAQNVR	0.997	42.5	25	36.5		1089.53	2	0.00024	0.22
						VNVNEEEK	0.979	24.5	25	24.5		959.46	2	0.00024	0.25
	BH3508	1	2	2	2	FGENGVTR	0.99	35.9	25	25.6		878.42	2	-0.0012	-1.4
						LAEAVAEK	0.959	23.2	25	13.8		829.45	2	-6.7e-05	-0.081
	Pnp	1	4	4	4	EIGHGALGER	0.987	33.1	25	30.7		1037.53	2	0.0013	1.2
						EIIEDIVR	0.962	23.3	25	22.8		985.54	2	-0.00028	-0.29
						QVDPMLEQEVR	0.997	49.9	25	49.9	Oxidation (+16)	1358.65	2	-0.0031	-2.3
						VMEIDNQGR	0.997	48.1	25	48.1	Oxidation (+16)	1076.49	2	-0.00088	-0.82
	InfC	1	2	2	2	AITHSEIGR	0.979	24.5	25	24.5		982.52	3	-0.00039	-0.4
						SMFLVLAPK	0.997	47	25	47	Oxidation (+16)	1020.57	2	-0.0014	-1.4
	RpsU	1	2	2	3	EGTLAEVR	0.99	46.2	25	46.2		873.45	2	-0.00074	-0.85
						EGTLAEVR	0.99	46.3	25	46.3		873.46	2	-0.00031	-0.36
						NESIDAALR	0.987	28.8	25	28.8		987.5	2	-0.0012	-1.2
Beads 3	SufB	0.999	1	1	1	EIVEEISR	0.987	32	25	32		973.51	2	-0.0023	-2.4
	NusA	0.999	1	1	1	NFNQAQNVR	0.987	29.3	25	21.8		1089.53	2	0.00085	0.78
	Pnp	1	1	1	1	YGDTAVLSTATASK	0.997	44.2	25	44.2		1383.69	2	0.001	0.75
